# Supplementary material for: Lipid Profiling of Four Guava Cultivars: A Multi-Dimensional Spatial Analysis
Source: Foods. 2025 Jun 30;14(13):2330. doi: 10.3390/foods14132330 (PMC12249162; doi:10.3390/foods14132330)
Supplement: Supplementary file 1 [file foods-14-02330-s001.zip]

Archive with 1 entries (1 files):
- foods-3699206-supplementary.pdf
